# Supplementary material for: Multiscale Patterns of Bacterial and Protist Diversity Across Red Sea Coral Reefs
Source: Microorganisms. 2025 Nov 7;13(11):2549. doi: 10.3390/microorganisms13112549 (PMC12654307; doi:10.3390/microorganisms13112549)
Supplement: Supplementary file 1 [file microorganisms-13-02549-s001.zip]

Archive with 1 entries (1 files):
- microorganisms-3850988-supplementary.xlsx
