# Supplementary material for: Multiscale Patterns of Bacterial and Protist Diversity Across Red Sea Coral Reefs
Source: Microorganisms. 2025 Nov 7;13(11):2549. doi: 10.3390/microorganisms13112549 (PMC12654307; doi:10.3390/microorganisms13112549)
Supplement: Supplementary file 1 [file microorganisms-13-02549-s001.zip › microorganisms-3850988-supplementary.xlsx]

## Sheet: samdf
Sample	Reef	Replicate	Depth	Temperature	Sedimenttype	Category
AF_S1_RepA	Al-Fahal	A	10	25	coarse	exposed
AF_S1_RepB	Al-Fahal	B	10	25	coarse	exposed
AF_S1_RepC	Al-Fahal	C	10	25	coarse	exposed
AF_S2_RepA	Al-Fahal	A	10	25	coarse	exposed
AF_S2_RepB	Al-Fahal	B	10	25	coarse	exposed
AF_S2_RepC	Al-Fahal	C	10	25	coarse	exposed
AF_S3_RepA	Al-Fahal	A	10	25	coarse	exposed
AF_S3_RepB	Al-Fahal	B	10	25	coarse	exposed
AF_S3_RepC	Al-Fahal	C	10	25	coarse	exposed
AF_S4_RepA	Al-Fahal	A	4	25	coarse	sheltered
AF_S4_RepB	Al-Fahal	B	4	25	coarse	sheltered
AF_S4_RepC	Al-Fahal	C	4	25	coarse	sheltered
AF_S5_RepA	Al-Fahal	A	4	25	coarse	sheltered
AF_S5_RepB	Al-Fahal	B	4	25	coarse	sheltered
AF_S5_RepC	Al-Fahal	C	4	25	coarse	sheltered
AF_S6_RepA	Al-Fahal	A	4	25	coarse	sheltered
AF_S6_RepB	Al-Fahal	B	4	25	coarse	sheltered
AF_S6_RepC	Al-Fahal	C	4	25	coarse	sheltered
AS_S1_RepA	Abu Shosha	B	8	24	coarse	exposed
AS_S1_RepB	Abu Shosha	C	8	24	coarse	exposed
AS_S1_RepC	Abu Shosha	A	8	24	coarse	exposed
AS_S2_RepA	Abu Shosha	B	8	24	coarse	exposed
AS_S2_RepB	Abu Shosha	C	8	24	coarse	exposed
AS_S2_RepC	Abu Shosha	A	8	24	coarse	exposed
AS_S3_RepA	Abu Shosha	B	8	24	coarse	exposed
AS_S3_RepB	Abu Shosha	C	8	24	coarse	exposed
AS_S3_RepC	Abu Shosha	A	8	24	coarse	exposed
AS_S4_RepA	Abu Shosha	B	9	24	muddy	sheltered
AS_S4_RepB	Abu Shosha	C	9	24	muddy	sheltered
AS_S4_RepC	Abu Shosha	A	9	24	muddy	sheltered
AS_S5_RepA	Abu Shosha	B	9	24	muddy	sheltered
AS_S5_RepB	Abu Shosha	C	9	24	muddy	sheltered
AS_S5_RepC	Abu Shosha	A	9	24	muddy	sheltered
AS_S6_RepA	Abu Shosha	B	9	24	muddy	sheltered
AS_S6_RepB	Abu Shosha	C	9	24	muddy	sheltered
AS_S6_RepC	Abu Shosha	A	9	24	muddy	sheltered
KA_S1_RepA	KAEC	B	6	25	coarse	exposed
KA_S1_RepB	KAEC	C	6	25	coarse	exposed
KA_S1_RepC	KAEC	A	6	25	coarse	exposed
KA_S2_RepA	KAEC	A	6	25	coarse	exposed
KA_S2_RepB	KAEC	B	6	25	coarse	exposed
KA_S2_RepC	KAEC	C	6	25	coarse	exposed
KA_S3_RepA	KAEC	A	6	25	coarse	exposed
KA_S3_RepB	KAEC	B	6	25	coarse	exposed
KA_S3_RepC	KAEC	C	6	25	coarse	exposed
KA_S4_RepA	KAEC	A	11	25	coarse	sheltered
KA_S4_RepB	KAEC	B	11	25	coarse	sheltered
KA_S4_RepC	KAEC	C	11	25	coarse	sheltered
KA_S5_RepA	KAEC	A	11	25	coarse	sheltered
KA_S5_RepB	KAEC	B	11	25	coarse	sheltered
KA_S5_RepC	KAEC	C	11	25	coarse	sheltered
KA_S6_RepA	KAEC	A	11	25	coarse	sheltered
KA_S6_RepB	KAEC	B	11	25	coarse	sheltered
KA_S6_RepC	KAEC	C	11	25	coarse	sheltered
SN_S1_RepA	Shib Nazar	A	20	25	coarse	exposed
SN_S1_RepB	Shib Nazar	B	20	25	coarse	exposed
SN_S1_RepC	Shib Nazar	C	20	25	coarse	exposed
SN_S2_RepA	Shib Nazar	A	20	25	coarse	exposed
SN_S2_RepB	Shib Nazar	B	20	25	coarse	exposed
SN_S2_RepC	Shib Nazar	C	20	25	coarse	exposed
SN_S3_RepA	Shib Nazar	A	20	25	coarse	exposed
SN_S3_RepB	Shib Nazar	B	20	25	coarse	exposed
SN_S3_RepC	Shib Nazar	C	20	25	coarse	exposed
SN_S4_RepA	Shib Nazar	A	23	25	coarse	sheltered
SN_S4_RepB	Shib Nazar	B	23	25	coarse	sheltered
SN_S4_RepC	Shib Nazar	C	23	25	coarse	sheltered
SN_S5_RepA	Shib Nazar	A	23	25	coarse	sheltered
SN_S5_RepB	Shib Nazar	A	23	25	coarse	sheltered
SN_S5_RepC	Shib Nazar	B	23	25	coarse	sheltered
SN_S6_RepA	Shib Nazar	C	23	25	coarse	sheltered
SN_S6_RepB	Shib Nazar	A	23	25	coarse	sheltered
SN_S6_RepC	Shib Nazar	B	23	25	coarse	sheltered
SR_S1_RepA	Qita' Al-Gersh	C	23.6	25	coarse	exposed
SR_S1_RepB	Qita' Al-Gersh	A	23.6	25	coarse	exposed
SR_S1_RepC	Qita' Al-Gersh	B	23.6	25	coarse	exposed
SR_S2_RepA	Qita' Al-Gersh	C	23.6	25	coarse	exposed
SR_S2_RepB	Qita' Al-Gersh	A	23.6	25	coarse	exposed
SR_S2_RepC	Qita' Al-Gersh	B	23.6	25	coarse	exposed
SR_S3_RepA	Qita' Al-Gersh	C	23.6	25	coarse	exposed
SR_S3_RepB	Qita' Al-Gersh	A	23.6	25	coarse	exposed
SR_S3_RepC	Qita' Al-Gersh	B	23.6	25	coarse	exposed
SR_S4_RepA	Qita' Al-Gersh	C	25	25	coarse	sheltered
SR_S4_RepB	Qita' Al-Gersh	A	25	25	coarse	sheltered
SR_S4_RepC	Qita' Al-Gersh	B	25	25	coarse	sheltered
SR_S5_RepA	Qita' Al-Gersh	C	25	25	coarse	sheltered
SR_S5_RepB	Qita' Al-Gersh	A	25	25	coarse	sheltered
SR_S5_RepC	Qita' Al-Gersh	B	25	25	coarse	sheltered
SR_S6_RepA	Qita' Al-Gersh	C	25	25	coarse	sheltered
SR_S6_RepB	Qita' Al-Gersh	A	25	25	coarse	sheltered
SR_S6_RepC	Qita' Al-Gersh	B	25	25	coarse	sheltered
TA_S1_RepA	Tahla	C	6	24	coarse	exposed
TA_S1_RepB	Tahla	A	6	24	coarse	exposed
TA_S1_RepC	Tahla	B	6	24	coarse	exposed
TA_S2_RepA	Tahla	C	6	24	coarse	exposed
TA_S2_RepB	Tahla	A	6	24	coarse	exposed
TA_S2_RepC	Tahla	B	6	24	coarse	exposed
TA_S3_RepA	Tahla	C	6	24	coarse	exposed
TA_S3_RepB	Tahla	A	6	24	coarse	exposed
TA_S3_RepC	Tahla	A	6	24	coarse	exposed
TA_S4_RepA	Tahla	B	5	24	muddy	sheltered
TA_S4_RepB	Tahla	C	5	24	muddy	sheltered
TA_S4_RepC	Tahla	A	5	24	muddy	sheltered
TA_S5_RepA	Tahla	B	5	24	muddy	sheltered
TA_S5_RepB	Tahla	C	5	24	muddy	sheltered
TA_S5_RepC	Tahla	A	5	24	muddy	sheltered
TA_S6_RepA	Tahla	B	5	24	muddy	sheltered
TA_S6_RepB	Tahla	C	5	24	muddy	sheltered
TA_S6_RepC	Tahla	A	5	24	muddy	sheltered
